# Supplementary material for: Rice stripe virus NS3 protein regulates primary miRNA processing through association with the miRNA biogenesis factor OsDRB1 and facilitates virus infection in rice
Source: PLoS Pathog. 2017 Oct 4;13(10):e1006662. doi: 10.1371/journal.ppat.1006662 (PMC5658190; doi:10.1371/journal.ppat.1006662)
Supplement: S1 Table — (XLSX) [file ppat.1006662.s005.xlsx]

## Sheet: Sheet1
Supplementary Table 1. Analysis of miRNA abundance by deep sequencing
miRNA ID	Sequence	NPB	NS3 OX#1	mNS3 OX#1
		RPM	RPM	RPM
osa-miR1317-5p.1	TAGGGAACCCCATTCCCATAAA	0	0	0
osa-miR1317-5p.2	AGATTGCTTTCAAGGTCATTTCTT	0	0	0
osa-miR1318	TCAGGAGAGATGACACCGAC	13.5172	34.9778	1.03955
osa-miR1320	TGGAACGGAGGAATTTTATAG	14.47	10.6826	0.550352
osa-miR1320-3p	TGTAAAATTCATTCGTTCCAA	1.31004	1.22086	0.183451
osa-miR1423-3p.1	AGCGCCCAAGCGGTAGTTGTC	0	0	0
osa-miR1423-3p.2	AGCGCCCAAGCGGTAGTTGTCTCC	0	3.47946	0.550352
osa-miR1423-5p.1	CAACTACACGTTGGGCGCTCGA	0	1.09878	0
osa-miR1423-5p.2	AGGCAACTACACGTTGGGCGCTCG	0.0595471	31.0099	14.6761
osa-miR1423b	CAACTACACGTTGGGCGCTCGA	0	1.09878	0
osa-miR1424	ATGCACACTGATGCTGATTGT	0	0	0
osa-miR1425	TAGGATTCAATCCTTGCTGCT	4.04921	5.67702	3.30211
osa-miR1426	AGAATCTTGATGATGATTAAA	0	0	0
osa-miR1427	TGCGGAACCGTGCGGTGGCGC	0	0	0.428052
osa-miR1428a-3p	TAAGATAAAGCCGTGAATTTG	0.0595471	0.122086	0
osa-miR1428a-5p	CGTTTTGCAAATTCGCAGGCC	0	0	0
osa-miR1428b-3p	TAAGATAATGCCATGAATTCG	0	0.0610432	0.0611503
osa-miR1428c-3p	TAAGATAATGCCATGAATTCG	0	0.0610432	0.0611503
osa-miR1428d-3p	TAAGATAATGCCATGAATTCG	0	0.0610432	0.0611503
osa-miR1428e-3p	TAAGATAATGCCATGAATTTG	5.77607	5.67702	3.73017
osa-miR1428e-5p	AATTCACAGGCCCTATCTTGTG	1.31004	2.01443	1.65106
osa-miR1429-3p.1	GTTGCACGGGTTTGTATGTTG	0	0.305216	0.244601
osa-miR1429-3p.2	GTTGCACGGGTTTGTATGTTGCAG	0.178641	0.0610432	0.550352
osa-miR1429-5p.1	GTAATATACTAATCCGTGCAT	0	0	0
osa-miR1429-5p.2	GTAATATACTAATCCGTGCATCCA	0.41683	0.671475	0.366902
osa-miR1430	TGGTGAGCCTTCCTGGCTAAG	0	0	0.611503
osa-miR1431	TTTGCGAGTTGGCCCGCTTGC	1.19094	2.86903	1.16185
osa-miR1432	ATCAGGAGAGATGACACCGAC	33.7037	23.8068	1.52876
osa-miR1433	TGGCAAGTCTCCTCGGCTACC	0	0.610432	0
osa-miR1435	TTTCTTAAGTCAAACTTTTT	0	0	0
osa-miR156a	TGACAGAAGAGAGTGAGCAC	961.865	924.072	134.225
osa-miR156b	TGACAGAAGAGAGTGAGCAC	961.865	924.072	134.225
osa-miR156c	TGACAGAAGAGAGTGAGCAC	961.865	924.072	134.225
osa-miR156d	TGACAGAAGAGAGTGAGCAC	961.865	924.072	134.225
osa-miR156e	TGACAGAAGAGAGTGAGCAC	961.865	924.072	134.225
osa-miR156f	TGACAGAAGAGAGTGAGCAC	961.865	924.072	134.225
osa-miR156g	TGACAGAAGAGAGTGAGCAC	961.865	924.072	134.225
osa-miR156h	TGACAGAAGAGAGTGAGCAC	961.865	924.072	134.225
osa-miR156i	TGACAGAAGAGAGTGAGCAC	961.865	924.072	134.225
osa-miR156j	TGACAGAAGAGAGTGAGCAC	961.865	924.072	134.225
osa-miR156k	TGACAGAAGAGAGAGAGCACA	0	0.0610432	0
osa-miR156l	CGACAGAAGAGAGTGAGCATA	0	0	0
osa-miR159a	TTTGGATTGAAGGGAGCTCTG	2513.01	2523.95	3303.64
osa-miR159b	TTTGGATTGAAGGGAGCTCTG	2513.01	2523.95	3303.64
osa-miR159c	ATTGGATTGAAGGGAGCTCCA	0	0.0610432	0.122301
osa-miR159d	ATTGGATTGAAGGGAGCTCCG	0	0	0
osa-miR159e	ATTGGATTGAAGGGAGCTCCT	0	0	0
osa-miR159f	CTTGGATTGAAGGGAGCTCTA	0.893207	0.427302	0.489202
osa-miR160a	TGCCTGGCTCCCTGTATGCCA	5.2997	3.05216	1.95681
osa-miR160b	TGCCTGGCTCCCTGTATGCCA	5.2997	3.05216	1.95681
osa-miR160c	TGCCTGGCTCCCTGTATGCCA	5.2997	3.05216	1.95681
osa-miR160d	TGCCTGGCTCCCTGTATGCCA	5.2997	3.05216	1.95681
osa-miR160e	TGCCTGGCTCCCTGTATGCCG	8.93207	8.60709	15.5933
osa-miR160f	TGCCTGGCTCCCTGAATGCCA	28.3444	11.8424	11.4351
osa-miR162a	TCGATAAACCTCTGCATCCAG	6512.73	2675.22	797.766
osa-miR162b	TCGATAAGCCTCTGCATCCAG	325.187	170.494	46.3519
osa-miR164a	TGGAGAAGCAGGGCACGTGCA	122.727	52.4361	18.7731
osa-miR164b	TGGAGAAGCAGGGCACGTGCA	122.727	52.4361	18.7731
osa-miR164c	TGGAGAAGCAGGGTACGTGCA	0.119094	0	0.0611503
osa-miR164d	TGGAGAAGCAGGGCACGTGCT	2.20324	1.52608	1.40646
osa-miR164e	TGGAGAAGCAGGGCACGTGAG	0.297736	0.18313	0
osa-miR164f	TGGAGAAGCAGGGCACGTGCA	122.727	52.4361	18.7731
osa-miR166a	TCGGACCAGGCTTCATTCCCC	6051.66	5571.6	1464.92
osa-miR166b	TCGGACCAGGCTTCATTCCCC	6051.66	5571.6	1464.92
osa-miR166c	TCGGACCAGGCTTCATTCCCC	6051.66	5571.6	1464.92
osa-miR166d	TCGGACCAGGCTTCATTCCCC	6051.66	5571.6	1464.92
osa-miR166e	TCGAACCAGGCTTCATTCCCC	3.27509	3.90677	0.672653
osa-miR166f	TCGGACCAGGCTTCATTCCCC	6051.66	5571.6	1464.92
osa-miR166g	TCGGACCAGGCTTCATTCCTC	378.184	262.425	135.754
osa-miR166h	TCGGACCAGGCTTCATTCCTC	378.184	262.425	135.754
osa-miR166i	TCGGATCAGGCTTCATTCCTC	0.178641	0.244173	0.183451
osa-miR166j	TCGGATCAGGCTTCATTCCTC	0.178641	0.244173	0.183451
osa-miR166k	TCGGACCAGGCTTCAATCCCT	2956.28	1310.11	889.736
osa-miR166l	TCGGACCAGGCTTCAATCCCT	2956.28	1310.11	889.736
osa-miR166m	TCGGACCAGGCTTCATTCCCT	1512.62	255.649	234.878
osa-miR166n	TCGGACCAGGCTTCATTCCCC	6051.66	5571.6	1464.92
osa-miR167a	TGAAGCTGCCAGCATGATCTA	87.1175	203.518	19.3846
osa-miR167b	TGAAGCTGCCAGCATGATCTA	87.1175	203.518	19.3846
osa-miR167c	TGAAGCTGCCAGCATGATCTA	87.1175	203.518	19.3846
osa-miR167d	TGAAGCTGCCAGCATGATCTG	1343.32	10402.8	301.287
osa-miR167e	TGAAGCTGCCAGCATGATCTG	1343.32	10402.8	301.287
osa-miR167f	TGAAGCTGCCAGCATGATCTG	1343.32	10402.8	301.287
osa-miR167g	TGAAGCTGCCAGCATGATCTG	1343.32	10402.8	301.287
osa-miR167h	TGAAGCTGCCAGCATGATCTG	1343.32	10402.8	301.287
osa-miR167i	TGAAGCTGCCAGCATGATCTG	1343.32	10402.8	301.287
osa-miR167j	TGAAGCTGCCAGCATGATCTG	1343.32	10402.8	301.287
osa-miR168a-3p.1	CCCGCCTTGCACCAAGTGAAT	21.0797	92.2973	7.27688
osa-miR168a-3p.2	GATCCCGCCTTGCACCAAGTGAAT	4.34694	3.29633	0.978404
osa-miR168a-5p	TCGCTTGGTGCAGATCGGGAC	287.315	620.382	365.495
osa-miR168b	AGGCTTGGTGCAGCTCGGGAA	0	0	0
osa-miR169a	CAGCCAAGGATGACTTGCCGA	0	0	0.0611503
osa-miR169b	CAGCCAAGGATGACTTGCCGG	0.119094	0.0610432	0.794953
osa-miR169c	CAGCCAAGGATGACTTGCCGG	0.119094	0.0610432	0.794953
osa-miR169d	TAGCCAAGGATGAATTGCCGG	0	0	0
osa-miR169e	TAGCCAAGGATGACTTGCCGG	0	0	0.0611503
osa-miR169f	TAGCCAAGGATGACTTGCCTA	0.119094	0	0.122301
osa-miR169g	TAGCCAAGGATGACTTGCCTA	0.119094	0	0.122301
osa-miR169h	TAGCCAAGGATGACTTGCCTG	0.178641	0.122086	0.122301
osa-miR169i	TAGCCAAGGATGACTTGCCTG	0.178641	0.122086	0.122301
osa-miR169j	TAGCCAAGGATGACTTGCCTG	0.178641	0.122086	0.122301
osa-miR169k	TAGCCAAGGATGACTTGCCTG	0.178641	0.122086	0.122301
osa-miR169l	TAGCCAAGGATGACTTGCCTG	0.178641	0.122086	0.122301
osa-miR169m	TAGCCAAGGATGACTTGCCTG	0.178641	0.122086	0.122301
osa-miR169n	TAGCCAAGAATGACTTGCCTA	0	0	0
osa-miR169o	TAGCCAAGAATGACTTGCCTA	0	0	0
osa-miR169p	TAGCCAAGGACAAACTTGCCGG	0	0	0
osa-miR169q	TAGCCAAGGAGACTGCCCATG	0	0	0
osa-miR171a	TGATTGAGCCGCGCCAATATC	0.119094	0	0
osa-miR171b	TGATTGAGCCGTGCCAATATC	3.81102	3.96781	6.90998
osa-miR171c	TGATTGAGCCGTGCCAATATC	3.81102	3.96781	6.90998
osa-miR171d	TGATTGAGCCGTGCCAATATC	3.81102	3.96781	6.90998
osa-miR171e	TGATTGAGCCGTGCCAATATC	3.81102	3.96781	6.90998
osa-miR171f	TGATTGAGCCGTGCCAATATC	3.81102	3.96781	6.90998
osa-miR171g	GAGGTGAGCCGAGCCAATATC	0	0	0
osa-miR171h	GTGAGCCGAACCAATATCACT	0	0	0
osa-miR171i	GGATTGAGCCGCGTCAATATC	0	0	0
osa-miR172a	AGAATCTTGATGATGCTGCAT	0.952754	1.70921	12.7193
osa-miR172b	GGAATCTTGATGATGCTGCAT	0	0	0.0611503
osa-miR172c	TGAATCTTGATGATGCTGCAC	0	0	0.122301
osa-miR172d	AGAATCTTGATGATGCTGCAT	0.952754	1.70921	12.7193
osa-miR1846a-3p	TGACCCCGTTCTCCTCGCCGG	0	0	0.183451
osa-miR1846a-5p	AGTGAGGAGGCCGGGGCCGCT	0	0	0
osa-miR1846b-3p	TGACCCCGTTCTCCTCGCCGG	0	0	0.183451
osa-miR1846b-5p	AGTGAGGAGGCCGGGGCCGCT	0	0	0
osa-miR1846c-3p	TGACCCCGGTCTGCTCGCTGG	0	0	0
osa-miR1846c-5p	AGTGAGGAGGCCGGGGCCGCT	0	0	0
osa-miR1846d-3p	TATCCGGCGCCGCAGGGAGG	0	0.122086	0
osa-miR1846d-5p	TCCCACCGAGCAGCCGGATCTC	0.535924	0.671475	0
osa-miR1848	CCTCGCCGGCGCGCGCGTGCA	0	0	0
osa-miR1849.1	TATCGTATCCTAGGTTGGTTT	0.238189	0.122086	0.183451
osa-miR1849.2	AATGCCCTATCGTATCCTAGGTTG	0	0.0610432	0.611503
osa-miR1850.1	TGGAAAGTTGGGAGATTGGGG	22.3302	47.0643	26.6615
osa-miR1850.2	GAAGTTGTGTGTGAACTAAACGTG	133.922	152.852	256.77
osa-miR1851	CGTCTGGGATGGCATTTTGGC	0.119094	0.305216	0.122301
osa-miR1852	ATATGGATTCAGAATGCAGGT	0	0	0
osa-miR1853-3p	TAATTGGGGATGTTCGGTTGCT	0	0	0
osa-miR1853-5p	AGCATTCAAACATTCCCAATTACC	0	0	0
osa-miR1854-3p	TCCAATTTGGGGATTTGCTGAT	0	0	0
osa-miR1854-5p	TGGTGAAATTTGTAGATTGGA	0	0	0
osa-miR1855	AGCACTGGAGTAGCCAAGAGA	0	0	0
osa-miR1856	TATGCGTAAGACGGATTCGTA	14.3509	12.5139	20.7299
osa-miR1857-3p	TCATGCTCCAAGAAAACCAGG	1.60777	0.610432	0.489202
osa-miR1857-5p.1	TGGTTTTTTTGGAGCATGAGG	4.04921	27.2863	0.978404
osa-miR1857-5p.2	TGGAGCATGAGGTTATCTCTC	0.774113	1.46504	0.244601
osa-miR1858a	GAGAGGAGGACGGAGTGGGGC	0	0	0
osa-miR1858b	GAGAGGAGGACGGAGTGGGGC	0	0	0
osa-miR1859	TTTCCTATGACGTCCATTCCAA	0.41683	0.122086	0.0611503
osa-miR1860-3p	ATCTGGAAGCTAGGTTTTCTCT	0.297736	42.4861	15.6545
osa-miR1860-5p	AGAAAACCAGCTTCCAGATCT	0	0.18313	0
osa-miR1861a	TGATCTTGAGGCAGAAACTGAG	0.119094	0	1.89566
osa-miR1861b	CGATCTTGAGGCAGGAACTGAG	1099.48	4.27302	15.5322
osa-miR1861c	CGATCTTGTAGCAAGAACTGAG	292.615	12.0255	47.6972
osa-miR1861d	TGGTCTTGAGGCAGGAACTGAG	559.564	0.488346	0.183451
osa-miR1861e	CGGTCTTGTGGCAAGAACTGAG	403.491	1.34295	6.60423
osa-miR1861f	CGATCTTGAGGCAGGAACTGAG	1099.48	4.27302	15.5322
osa-miR1861g	CAGTCTTGTGGCAAGAACTGAG	0.595471	0	0
osa-miR1861h	CGGTCTTGAGGCAGGAACTGAG	432.312	413.14	99.0023
osa-miR1861i	CGATCTTGAGGCAGGAACTGAG	1099.48	4.27302	15.5322
osa-miR1861j	CGGTCTTGAGGCAGGAACTGAG	432.312	413.14	99.0023
osa-miR1861k	CGGTCTTGTGGCAAGAACTGAG	403.491	1.34295	6.60423
osa-miR1861l	CGATCTTGAGGCAGGAACTGAG	1099.48	4.27302	15.5322
osa-miR1861m	CGGTCTTGTGGCAAGAACTGAG	403.491	1.34295	6.60423
osa-miR1861n	CGATCTTGTGGCAGGAGCTGAG	140.948	0.305216	0
osa-miR1862a	ACGAGGTTGGTTTATTTTGGGACG	2.1437	74.839	9.78404
osa-miR1862b	ACGAGGTTGGTTTATTTTGGGACG	2.1437	74.839	9.78404
osa-miR1862c	ACGAGGTTGGTTTATTTTGGGACG	2.1437	74.839	9.78404
osa-miR1862d	ACTAGGTTTGTTTATTTTGGGACG	5.06151	1618.8	584.535
osa-miR1862e	CTAGATTTGTTTATTTTGGGACGG	0.595471	288.551	73.5638
osa-miR1863	AGCTCTGATACCATGTTAGATTAG	1.72687	15.2608	138.628
osa-miR1863b	AGCTCTGATACCATGTTAACTGTT	0	0.18313	1.40646
osa-miR1864	TTGTAGTAACGTGATGGTCAATGT	0.0595471	3.47946	3.24096
osa-miR1865-3p	CGAAGAATCGCAGTCACTAGTTGT	0	0.0610432	0.122301
osa-miR1865-5p	TGCTAGTGATGGTGATTCTTCGAC	0	2.01443	2.99636
osa-miR1866	GAGGGATTTTGCGGGAATTTCACG	0	0	0
osa-miR1867.1	TTTTTTTTCTAGGACAGAGGGAGT	1.31004	470.46	575.546
osa-miR1867.2	TTTTTCTAGGACAGAGGGAGT	3.0369	7.81353	11.1905
osa-miR1868.1	TCACGGAAAACGAGGGAGCAGCCA	0	0.427302	0.305751
osa-miR1868.2	AAGCGTGCTCACGGAAAACGAGGG	0.238189	17.8246	18.8954
osa-miR1869	TGAGAACAATAGGCATGGGAGGTA	0	0	0
osa-miR1870-p3.1	TTTAGGGCTAATTCAGCATGAACA	0	1.52608	6.42078
osa-miR1870-p5.1	TGCTGAATTAGACCTAGTGGGCAT	0	2.01443	3.24096
osa-miR1870-p5.2	ATTAGACCTAGTGGGCATTTATAC	0	15.1998	14.8595
osa-miR1871	ATGGCTCTGATATCATGTTGGTTT	0.178641	32.7192	41.5822
osa-miR1872	GAACTGTAAGTCTGTGACGGGTAA	0	0	0
osa-miR1873	TCAACATGGTATCAGAGCTGGAAG	0.0595471	16.2985	11.5574
osa-miR1873.2	ACCTCAACATGGTATCAGAGCTGG	0	6.53162	0.611503
osa-miR1874-3p	TATGGATGGAGGTGTAACCCGATG	8.87252	3.41842	34.611
osa-miR1874-5p	TAGGGCTACTACACCATCCATAAG	0.119094	0	0.917254
osa-miR1875	ACAATGGAGTGAAGTGCAACAGAA	0.238189	0.18313	0.122301
osa-miR1876	ATAAGTGGGTTTGTGGGCTGGCCC	0.357283	199.001	59.1323
osa-miR1877	AGATGACATGTGAATGATGAGGGG	0	0	0
osa-miR1878	ACTTAATCTGGACACTATAAAAGA	0	23.7458	17.0609
osa-miR1879	GTGTTTGGTTTAGGGATGAGGTGG	0	0.854605	1.03955
osa-miR1880	TTCCAAGCGGGCCACTTAAGCATT	0	0.244173	0.183451
osa-miR1881	AATGTTATTGTAGCGTGGTGGTGT	1.0123	0.732518	0.122301
osa-miR1882a	AGATTGCTTTCAAGGTCATTTCTT	0	0	0
osa-miR1882b	AGATTGCTTTCAAGGTCATTTCTT	0	0	0
osa-miR1882c	AGATTGCTTTCAAGGTCATTTCTT	0	0	0
osa-miR1882d	AGATTGCTTTCAAGGTCATTTCTT	0	0	0
osa-miR1882e	AGATTGCTTTCAAGGTCATTTCTT	0	0	0
osa-miR1882f	AGATTGCTTTCAAGGTCATTTCTT	0	0	0
osa-miR1882g	AGATTGCTTTCAAGGTCATTTCTT	0	0	0
osa-miR1882h	AGATTGCTTTCAAGGTCATTTCTT	0	0	0
osa-miR1883a	ACCTGTGACGGGCCGAGAATGGAA	0	1.22086	0.917254
osa-miR1883b	ACCTGTGACGGGCCGAGAATGGAA	0	1.22086	0.917254
osa-miR1884a	TGTGACGCCGTTGACTTTTCAT	0	2.50277	0.978404
osa-miR1884b	AATGTATGACGCTGTTGACTTTTA	0.357283	40.8379	112.211
osa-miR2862	TCCAACAGCTTAGATTCGTCC	0.41683	1.09878	0.122301
osa-miR2863a	TTGTCCCATTCTAGTTTAGCT	0.119094	0.732518	0.122301
osa-miR2863b	TTCGTTTATTTGGACTAGAGT	8.3366	6.83684	1.03955
osa-miR2864.1	TTTTGCTGCCCTTGTTTTGCA	0.357283	0.244173	0.0611503
osa-miR2864.2	TTGTTTTGCATTGTATAGGTA	0.119094	0	0.0611503
osa-miR2865	CTCAGCAGTCGACTGTACCGTG	7.08611	6.7758	5.07547
osa-miR2866	TCTAGTTTGTGTTCAGCATC	0	0.0610432	0
osa-miR2867	TGTGCCATCCCACACATCCCGA	0	0	0
osa-miR2868	TTGGTTTTGTGTAGTAGAAA	0	0	0
osa-miR2869	TCCCGACATTAAATTCTGGGC	0.0595471	0.122086	0.0611503
osa-miR2870	TAATCAGTTTGGGGAGACAAA	1.19094	0.793562	0.0611503
osa-miR2871a	TATTTTAGTTTCTATGGTCAC	2.56053	3.41842	0.672653
osa-miR2871b	TATTTTAGTTTCTATGGTCAC	2.56053	3.41842	0.672653
osa-miR2872	TGGGGTTCTACAAACCGAACT	0	0.305216	0
osa-miR2873	AAGTTTGGACTTAAATTTGGTAAC	0.119094	10.6215	25.9889
osa-miR2874	ATGTGAACAGTGTCAAACAGTGTC	0	0.244173	1.89566
osa-miR2875	ATTTACAGTCATATACAGTTTATA	0	0	0
osa-miR2876.1	TTCCTATATGAACACTGTTGC	0	3.90677	2.44601
osa-miR2876.2	TCCTATATGAACACTGTTGCCAGC	0.238189	43.3407	35.6506
osa-miR2877.1	TTGCATCCTCTGCACTTTGGG	0.0595471	0.122086	0.0611503
osa-miR2877.2	TTGCATCCTCTGCACTTTGGGCCT	0	2.07547	1.1007
osa-miR2878-3p	CAGGATTTTATACATGTAAAGAAT	0.178641	2.74694	3.17981
osa-miR2878-5p	TACATGTATAAAATTCTGAGGATG	0.41683	182.58	193.418
osa-miR2879	GCCAGATGTGTTAAAATAATGACC	0	19.1676	11.1293
osa-miR2880	ACGGTATCCCGTTCGGACAGGATG	0.119094	6.47058	5.01432
osa-miR2905	TACATGTCAGTGACAAAGGCA	0	0	0.0611503
osa-miR319a	TTGGACTGAAGGGTGCTCCC	4.10875	2.62486	6.35963
osa-miR319b	TTGGACTGAAGGGTGCTCCC	4.10875	2.62486	6.35963
osa-miR390	AAGCTCAGGAGGGATAGCGCC	4.40649	11.5982	1.03955
osa-miR393	TCCAAAGGGATCGCATTGATC	5.83562	8.42396	12.7804
osa-miR393b	TCCAAAGGGATCGCATTGATC	5.83562	8.42396	12.7804
osa-miR393b-3p	TCAGTGCAATCCCTTTGGAAT	49.305	69.9555	35.4671
osa-miR394	TTGGCATTCTGTCCACCTCC	1.84596	1.28191	27.5788
osa-miR395a	GTGAAGTGCTTGGGGGAACTC	0	0	0
osa-miR395a.2	TGAAGTGCTTGGGGGAACTC	1.1314	14.8945	0
osa-miR395b	TGAAGTGTTTGGGGGAACTC	39.182	1198.71	12.3524
osa-miR395c	TGAAGTGTTTGGAGGAACTC	0.238189	69.5893	0.122301
osa-miR395d	TGAAGTGTTTGGGGGAACTC	39.182	1198.71	12.3524
osa-miR395e	TGAAGTGTTTGGGGGAACTC	39.182	1198.71	12.3524
osa-miR395f	TGAATTGTTTGGGGGAACTC	0	7.2031	0.0611503
osa-miR395g	TGAAGTGTTTGGGGGAACTC	39.182	1198.71	12.3524
osa-miR395h	TGAAGTGTTTGGGGGAACTC	39.182	1198.71	12.3524
osa-miR395i	TGAAGTGTTTGGGGGAACTC	39.182	1198.71	12.3524
osa-miR395j	TGAAGTGTTTGGGGGAACTC	39.182	1198.71	12.3524
osa-miR395k	TGAAGTGTTTGGGGGAACTC	39.182	1198.71	12.3524
osa-miR395l	TGAAGTGTTTGGGGGAACTC	39.182	1198.71	12.3524
osa-miR395m	TGAAGTGTTTGGGGGAACTC	39.182	1198.71	12.3524
osa-miR395n	TGAAGTGTTTGGGGGAACTC	39.182	1198.71	12.3524
osa-miR395o	TGAAGTGTTTGGAGGAACTC	0.238189	69.5893	0.122301
osa-miR395p	TGAAGTGTTTGGGGGAACTC	39.182	1198.71	12.3524
osa-miR395q	TGAAGTGTTTGGGGGAACTC	39.182	1198.71	12.3524
osa-miR395r	TGAAGTGTTTGGGGGAACTC	39.182	1198.71	12.3524
osa-miR395s	TGAAGTGTTTGGGGGAACTC	39.182	1198.71	12.3524
osa-miR395t	TGAAGTGTTTGGGGAAACTC	0.0595471	1.64817	0
osa-miR395u	TGAAGCGTTTGGGGGAAATC	0	0	0
osa-miR395v	TGAAGTATTTGGCGGAACTC	0	0	0
osa-miR395w	TGAAGTGTTTGGGGGATTCTC	0	0	0
osa-miR396a	TTCCACAGCTTTCTTGAACTG	45.5536	48.8956	16.6329
osa-miR396b	TTCCACAGCTTTCTTGAACTG	45.5536	48.8956	16.6329
osa-miR396c	TTCCACAGCTTTCTTGAACTT	5748.09	1648.35	671.919
osa-miR396d	TCCACAGGCTTTCTTGAACTG	6809.27	6595.23	7192.68
osa-miR396e	TCCACAGGCTTTCTTGAACTG	6809.27	6595.23	7192.68
osa-miR396f	TCCACAGGCTTTCTTGAACTG	6809.27	6595.23	7192.68
osa-miR396g	TCCACAGGCTTTCTTGAACGG	6.72883	5.24972	30.7586
osa-miR396h	TCCACAGGCTTTCTTGAACGG	6.72883	5.24972	30.7586
osa-miR396i	TCCACAGGCTTTCTTGAACGG	6.72883	5.24972	30.7586
osa-miR397a	TCATTGAGTGCAGCGTTGATG	0.357283	0.488346	0.550352
osa-miR397a.2	TTGAGTGCAGCGTTGATGAAC	396.763	2446.79	205.526
osa-miR397b	TTATTGAGTGCAGCGTTGATG	0.0595471	0.0610432	0
osa-miR397b.2	TTGAGTGCAGCGTTGATGAAC	396.763	2446.79	205.526
osa-miR398a	TGTGTTCTCAGGTCACCCCTT	8.3366	18.2519	1.71221
osa-miR398b	TGTGTTCTCAGGTCGCCCCTG	19.4719	43.768	24.399
osa-miR399a	TGCCAAAGGAGAATTGCCCTG	46.9231	85.8878	60.3553
osa-miR399b	TGCCAAAGGAGAATTGCCCTG	46.9231	85.8878	60.3553
osa-miR399c	TGCCAAAGGAGAATTGCCCTG	46.9231	85.8878	60.3553
osa-miR399d	TGCCAAAGGAGAGTTGCCCTG	232.055	491.703	144.498
osa-miR399e	TGCCAAAGGAGATTTGCCCAG	0.178641	0.366259	2.14026
osa-miR399f	TGCCAAAGGAGATTTGCCCAG	0.178641	0.366259	2.14026
osa-miR399g	TGCCAAAGGAGATTTGCCCAG	0.178641	0.366259	2.14026
osa-miR399h	TGCCAAAGGAGACTTGCCCAG	0.357283	0.305216	2.99636
osa-miR399i	TGCCAAAGGAGAGCTGCCCTG	46.0895	170.86	9.47829
osa-miR399j	TGCCAAAGGAGAGTTGCCCTA	10.4207	10.6826	6.23733
osa-miR399k	TGCCAAAGGAAATTTGCCCCG	1.07185	2.80799	4.83087
osa-miR408	CTGCACTGCCTCTTCCCTGGC	375.981	311.381	171.098
osa-miR435	TTATCCGGTATTGGAGTTGA	0.41683	0.366259	0.794953
osa-miR437-3p.1	AAAGTTAGAGAAGTTTGACTT	0	0	0
osa-miR437-3p.2	AAAGTTAGAGAAGTTTGACTTAGG	0.0595471	0.976691	5.62582
osa-miR437-3p.3	AGAAGTTTGACTTAGGACAAAACT	0.119094	11.8424	36.0175
osa-miR437-5p	TACTTTGACCAAGTTTGTAGTAAA	0	0.305216	1.03955
osa-miR438	TTCCCACGCGTTATAGTGAAA	0	0	0
osa-miR440	AGTGTCTCCTGATGATCGGGACAA	0	0	0
osa-miR444a.1	TTGCTGCCTCAAGCTTGCTGC	0.119094	0	0
osa-miR444a.2	TGCAGTTGCTGCCTCAAGCTT	0.535924	4.57824	0.366902
osa-miR444b.1	TGTTGTCTCAAGCTTGCTGCC	121.178	219.145	33.1434
osa-miR444b.2	TGCAGTTGTTGTCTCAAGCTT	24.5334	108.046	12.1689
osa-miR444c.1	TGTTGTCTCAAGCTTGCTGCC	121.178	219.145	33.1434
osa-miR444c.2	TGCAGTTGTTGTCTCAAGCTT	24.5334	108.046	12.1689
osa-miR444d.1	TTGCTGCCTCAAGCTTGCTGC	0.119094	0	0
osa-miR444d.2	TGCAGTTGCTGCCTCAAGCTT	0.535924	4.57824	0.366902
osa-miR444d.3	TTGTGGCTTTCTTGCAAGTTG	5.2997	10.0111	14.0034
osa-miR444e	TGCAGTTGCTGCCTCAAGCTT	0.535924	4.57824	0.366902
osa-miR444f	TGCAGTTGTTGCCTCAAGCTT	0.178641	1.52608	0.122301
osa-miR528	TGGAAGGGGCATGCAGAGGAG	312.98	337.569	51.8554
osa-miR529a	CTGTACCCTCTCTCTTCTTC	0	0	0
osa-miR529b	AGAAGAGAGAGAGTACAGCTT	0.238189	0.488346	0.122301
osa-miR530-3p	AGGTGCAGAGGCAGATGCAAC	0	0.122086	0
osa-miR530-5p	TGCATTTGCACCTGCACCTA	0	0	0
osa-miR531	CTCGCCGGGGCTGCGTGCCGCCAT	0	0.305216	0.611503
osa-miR531b	CTCGCCGGGGCTGCGTGCCG	0	0	0
osa-miR535	TGACAACGAGAGAGAGCACGC	12.624	7.75249	14.6761
osa-miR820a-3p.1	GAACTGCCTTAAGGAAGTCGATGCT	0	0.122086	0.794953
osa-miR820a-5p.1	TCGGCCTCGTGGATGGACCAG	0.178641	169.944	51.672
osa-miR820a-5p.2	TCGGCCTCGTGGATGGACCAGGAG	0.83366	593.34	280.435
osa-miR820b-3p.1	GAACTGCCTTAAGGAAGTCGATGCT	0	0.122086	0.794953
osa-miR820b-3p.2	GGAACCTTGTTAAGGTCGGAAC	0	0.0610432	1.34531
osa-miR820b-3p.3	GTGGAACCTTGTTAAGGTCGGAAC	0	39.1897	76.0098
osa-miR820b-5p.1	TCGGCCTCGTGGATGGACCAG	0.178641	169.944	51.672
osa-miR820b-5p.2	TCGGCCTCGTGGATGGACCAGGAG	0.83366	593.34	280.435
osa-miR820c-3p.1	GAACTGCCTTAAGGAAGTCGATGCT	0	0.122086	0.794953
osa-miR820c-3p.2	GGAACCTTGTTAAGGTCGGAAC	0	0.0610432	1.34531
osa-miR820c-3p.3	GTGGAACCTTGTTAAGGTCGGAAC	0	39.1897	76.0098
osa-miR820c-5p.1	TCGGCCTCGTGGATGGACCAG	0.178641	169.944	51.672
osa-miR820c-5p.2	TCGGCCTCGTGGATGGACCAGGAG	0.83366	593.34	280.435
osa-miR827	TAAGATGACCATCAGCGAAAA	0	0	0
