# Supplementary material for: Rice stripe virus NS3 protein regulates primary miRNA processing through association with the miRNA biogenesis factor OsDRB1 and facilitates virus infection in rice
Source: PLoS Pathog. 2017 Oct 4;13(10):e1006662. doi: 10.1371/journal.ppat.1006662 (PMC5658190; doi:10.1371/journal.ppat.1006662)
Supplement: S2 Table — (XLSX) [file ppat.1006662.s006.xlsx]

## Sheet: Sheet1
Supplementary table 2.Oligonucleotides used in this study
Oligonucleotides	Sequence (5’-3’)
Primers used for RT-PCR/quantitative RT-PCR
RT-RSV-CP-F	TGATCGTATTGACAGACATA
RT-RSV-CP-R	CTTGGTGTCGAGGTATGGGA
RT-a/mApri-miR528-F	CACCGTAAGAGATTTACCTCTTTTG
RT-a/mApri-miR528-R	AAACATTGCTTCGGAATCAA
RT-nptII-F	GTCCCGCTCAGAAGAACTCGTC
RT-nptII-R	CGCTGAAATCACCAGTCTCTCTC
RT-Actin 1-F	TGCTATGTACGTCGCCATCCAG
RT-Actin 1-R	AATGAGTAACCACGCTCCGTCA
RT-apri-miR528-F	CTCCTCTGCATCACCCTTCCA
RT-apri-miR528-R	CTCCTCTGCATGCCCCTTCCA
qRT-RSV-CP-F	GACAAGAAGAAGGAAGAT
qRT-RSV-CP-R	ATCGTATTGACAGACATA
qRT-RRSV-CP-F	ATGTCAAATCTTCCCAAACCTGCCAG
qRT-RRSV-CP-R	GTAACGACTTCGATTTCATTCAACT
qRT-AGO1a-F	TTGGTCTCGCAATGCTGTCT
qRT-AGO1a-R	TCGTTGGCCTATCACTCACA
qRT-SULTR2;1-F	GGAATTTCAGCCATTT
qRT-SULTR2;1-R	GCACAGATGACTCACTTG
qRT-CDS1-F	AAGTGTCTCTGGGCTCAA
qRT-CDS1-R	AGTAGGATTGAAGTGTGGTC
qRT-Os08g45000-F	TGGTTGCTGCTGGACATTGC
qRT-Os08g45000-R	CTCATCGTCGCCGCCTTG
qRT-RFPH2-10-F	CCAGTATTAGCCAAGATG
qRT-RFPH2-10-R	CAGTAGTCCAATTCATACA
qRT-Osa-primary-miR168a-F	TCCCTCTCGAGAGAGACA
qRT-Osa-primary-miR168a-R	CCAGAAACGAAGGAGAGACAA
qRT-Osa-primary-miR395d-F	GGTGTCATCAAACAATTAGTA
qRT-Osa-primary-miR395d-R	CCATCTCAATCTCGTGGTT
qRT-Osa-primary-miR398a-F	TACAGCAATGAAGAGAAG
qRT-Osa-primary-miR398a-R	GAGAACACAGTTACAGAA
qRT-Osa-primary-miR399d-F	GCAAGTCTTCTAAGTCTT
qRT-Osa-primary-miR399d-R	CCTACTACTGTCTTCAAC
qRT-Osa-primary-miR528-F	ATAGGTAGGTGTTATGTTAGGT
qRT-Osa-primary-miR528-R	GAATCTCCTGCTCCTCTG
qRT-miR164-F	TGGAGAAGCAGGGCACGTGCA
qRT-miR166-F	TCGGACCAGGCTTCATTCCCC
qRT-miR168-F	TCGCTTGGTGCAGATCGGGAC
qRT-OsEF-1a-F	GCACGCTCTTCTTGCTTTCACTCT
qRT-OsEF-1a-R	AAAGGTCACCACCATACCAGGCTT
Probes used for small RNA northern blots
miR168	GTCCCGATCTGCACCAAGCGA
mi319	GGGAGCACCCTTCAGTCCAA
miR395	GAGTTCCCCCAAACACTTCA
miR398	CAGGGGCGACCTGAGAACACA
miR399	CAGGGCAATTCTCCTTTGGCA
miR528	CTCCTCTGCATGCCCCTTCCA
U6	TTCCCGATCGGTCACCCATCCCAAAATTGCT
Primers used for generating riboprobes
RSV-RNA1-F	GCACCCAATAGGTATCTCCTTGAT
RSV-RNA1-R	CAAATGACCCTACTAGATGGACGA
RSV-RNA3-F	TATATGGGCACCAACAAGCCAGCC
RSV-RNA3-R	TATGACTTAGGGAGTGAGTTGTGCAGT
Primers used for in vitro transcription
T7-pre-miR168a-F	GTAATACGACTCACTATAGGGCGCCTCGGGCTCGCTT
	GGTGCAGATCGGGACCCG
T7-pre-miR168a-R	CGGCTCCGATTCACTTGGTGCAAGGCGGGATCCGGCCC
	CGGCAGCGGCGGCGGCGGGTCCCGATCTGC
T7-pre-miR395d-F	GTAATACGACTCACTATAGGGGTATTGTCGTGAGTTCCCTT
	CAAGCACTTCACGTGGCACT
T7-pre-miR395d-R	GTGATATCGAGAGTTCCCCCAAACACTTCACATAGTAGGCA
	TTGAGATAGTGCCACGTG
T7-pre-miR398a-F	GTAATACGACTCACTATAGGGGCTGAACCCAGAGGAGTG
	GTACTGAGAACACAGGTGCCAATACAATGTATGGTGA
T7-pre-miR398a-R	AAGAAACCCAAAGGGGTGACCTGAGAACACAGTTACAGA
	ATTACTCCATTATACAGTAGCTCACCATACATTG
T7-pre-miR399d-F	GTAATACGACTCACTATAGGGAAGACAGTAGTAGG
	CAGCTCT
pre-miR399d-overlap-1	AAGACAGTAGTAGGCAGCTCTCCTCTGGCAGGTGCATTCTAGGTGATTTTGTAATTGTATATGCATCCAAGGTATATACAGTCCGGCCAT
pre-miR399d-overlap-2	GATATATGATGGTCTATCAAAGGCCACCATGTATATATATACACAATGCAATCACATATGGATGATTGCAATGTAGCACCATGGCCGGACT
pre-miR399d-overlap-3	CATCATATATCGGTTGGTTATGTGCATGTATGTATATACCAGCTGCTACTAGCTTTGATCGATCGCCATGTAGCGATTGAATTCACCAAAACGGCCTGCCAAAGGAGAGTTGCCCTGCGACTGTCTT
T7-pre-miR399d-R	AAGACAGTCGCAGGGCAACTCTCCT
T7-pre-miR528-F	GTAATACGACTCACTATAGGGAGTGGAAGGGGCATGCAG
	AGGAGCAGGAGATTCAGTTTGA
T7-pre-miR528-R	AATGGAAGAGGCAAGCACAGGAGAGAGAGGCAAAAGTGAA
	GTCCAGCTTCAAACTGAAT
Primers used for point mutation
mNS3-F	TATAGATCACCTAGTGAGGACGAG
mNS3-R	AATGACATACTTATGCTCGTCCTC
mOsDRB1a-F	CAATATATTGAAGCTGCAGCCAGAACAAAGAAAGATGC
	AGAGATAAAAGCTGCTCGAACTGCTGAACTGGCAATT
mOsDRB1a-F	AATTGCCAGTTCAGCAGTTCGAGCAGCTTTTATCTCTG
	CATCTTTCTTTGTTCTGGCTGCAGCTTCAATATATTG
Apri-miR528-F1	TGATCTGACGATGGAAGCTCCTCTGCATCACCCTTCC
	ACATGAGTTGAGCAGG
Apri-miR528-R1	CCTGCTCAACTCATGTGGAAGGGTGATGCAGAGGAG
	CTTCCATCGTCAGATCA
Apri-miR528-F2	TGGCTTTTACTCTTCUGGAAGGGGCAUGCAGAGGAG
	CATCTTCTTTCACCT
Apri-miR528-R2	AGGTGAAAGAAGATGCTCCTCTGCATGCCCCTTCCA
	GAAGAGTAAAAGCCA
mApri-miR528-F1	ATCTGACGATGGAAGCCCCTCCTCTGCATCAC
mApri-miR528-R1	GTGATGCAGAGGAGGGGCTTCCATCGTCAGAT
mApri-miR528-F2	GGGGCAUGCAGAGGAGGGGCATCTTCTTTCACCTT
mApri-miR528-R2	AAGGTGAAAGAAGATGCCCCTCCTCTGCATGCCCC
Primers used for cloning
pXQ-Sal I-myc-NS3/mNS3-F	ATATCTAGAATGGAGCAGAAACTCATCTCTGAAGAGG
	ATCTGATGAACGTGTTCACATCGTCT
pXQ-Pst I-NS3/mNS3-R	ATACTGCAGCTACAGCACAGCTGGAGAG
D-TOPO-OsDRB1a-F	CACCATGGACATGCCGCCCACGCC
D-TOPO-OsDRB1a-R	TTATTCTTCGCTCATATTAG
D-TOPO-NS3-F	CACCATGAACGTGTTCACATCGTCT
D-TOPO-NS3-R	CTACAGCACAGCTGGAGAG
D-TOPO-At-primary-miR528@159a-F	CACCGTAAGAGATTTACCTCTTTTG
D-TOPO-At-primary-miR528@159a-R	AAACATTGCTTCGGAATCAA
pGEX-NS3/mNS3-BamH I-F	ATAGGATCCATGAACGTGTTCACATCGTCT
pGEX-NS3/mNS3-EcoR I-R	ATAGAATTCCTACAGCACAGCTGGAGAG
pGEX-OsDRB1a-BamH I-F	ATAGGATCCATGGACATGCCGCCCACGCC
pGEX-OsDRB1a-EcoR I-R	ATAGAATTCTTATTCTTCGCTCATATTAG
