# Supplementary material for: Rice stripe virus NS3 protein regulates primary miRNA processing through association with the miRNA biogenesis factor OsDRB1 and facilitates virus infection in rice
Source: PLoS Pathog. 2017 Oct 4;13(10):e1006662. doi: 10.1371/journal.ppat.1006662 (PMC5658190; doi:10.1371/journal.ppat.1006662)
Supplement: S3 Table — (XLSX) [file ppat.1006662.s007.xlsx]

## Sheet: S3 Table
	S3 Table. Statistics of rice plants exhibiting RSV disease symptom.
	1st	WT	NS3#1	NS3#7	mNS3#1	mNS3#4
	3d	0	3	2	0	0
	6d	2	7	10	1	1
	9d	6	16	17	4	5
	12d	10	21	20	6	6
	15d	17	23	22	12	13
	18d	22	25	27	14	17
	21d	25	26	27	20	22
	2nd	WT	NS3#1	NS3#7	mNS3#1	mNS3#4
	3d	1	3	1	0	0
	6d	3	9	8	2	1
	9d	7	18	20	6	5
	12d	11	22	23	7	8
	15d	16	24	25	12	14
	18d	22	26	28	16	17
	21d	23	26	28	22	21
	3rd	WT	NS3#1	NS3#7	mNS3#1	mNS3#4
	3d	1	2	2	0	0
	6d	3	10	8	3	2
	9d	8	15	18	4	5
	12d	13	20	21	8	7
	15d	16	24	23	14	15
	18d	21	25	24	17	16
	21d	25	25	28	21	23
	dpi: days post inoculation. 1st/2nt/3rd: inoculation repeat.
